# Supplementary material for: Lab-In-Syringe with Bead Injection Coupled Online to High-Performance Liquid Chromatography as Versatile Tool for Determination of Nonsteroidal Anti-Inflammatory Drugs in Surface Waters
Source: Molecules. 2021 Sep 3;26(17):5358. doi: 10.3390/molecules26175358 (PMC8433787; doi:10.3390/molecules26175358)
Supplement: Supplementary file 1 [file molecules-26-05358-s001.zip]

Archive with 1 entries (1 files):
- molecules-1366263-supplementary.pdf
